# Supplementary material for: Gene Networks and Pathways Involved in Escherichia coli Response to Multiple Stressors
Source: Microorganisms. 2022 Sep 6;10(9):1793. doi: 10.3390/microorganisms10091793 (PMC9501238; doi:10.3390/microorganisms10091793)
Supplement: Supplementary file 1 [file microorganisms-10-01793-s001.zip]

Archive with 1 entries (1 files):
- microorganisms-1877155-supplementary.pdf
